# Supplementary material for: Healthcare Workers’ Attitudes Toward Older Adults’ Nutrition: A Descriptive Cross-Sectional Study in Italian Nursing Homes
Source: Geriatrics (Basel). 2025 Jan 16;10(1):13. doi: 10.3390/geriatrics10010013 (PMC11755615; doi:10.3390/geriatrics10010013)
Supplement: Supplementary file 1 [file geriatrics-10-00013-s001.zip]

Archive with 1 entries (1 files):
- geriatrics-3298511-supplementary.pdf
